# Supplementary material for: Comparison of Single-Breed and Multi-Breed Training Populations for Infrared Predictions of Novel Phenotypes in Holstein Cows
Source: Animals (Basel). 2021 Jul 2;11(7):1993. doi: 10.3390/ani11071993 (PMC8300349; doi:10.3390/ani11071993)
Supplement: Supplementary file 1 [file animals-11-01993-s001.zip]

Archive with 1 entries (1 files):
- animals-1272957-supplementary.pdf
